# Supplementary material for: A lightweight and secure protocol for teleworking environment
Source: PLoS One. 2024 Mar 21;19(3):e0298276. doi: 10.1371/journal.pone.0298276 (PMC10956787; doi:10.1371/journal.pone.0298276)
Supplement: S1 Appendix — (TXT) [file pone.0298276.s001.txt]

(*=======Path/Channels=======*)
free Path1: channel.
free Path2: channel [private].
(*=======Shared Session Key=======*)
free SK: bitstring [private].
free Q5: bitstring [private].
(*====Teleworking Server/RC Secret Values===*)
free s:bitstring [private].
free rts:bitstring [private].
free xts:bitstring [private].
free xmu:bitstring [private].
free rmu:bitstring [private].
(*=======Variables/constant/Constraints=======*)
free IDmu:bitstring [private].
free IDTS:bitstring
free PW:bitstring [private].
free T1:bitstring
free T2:bitstring
free T3:bitstring
free T4:bitstring
free r1:bitstring
free r2:bitstring
(*=======functions=======*)
fun h(bitstring):bitstring.
fun xor(bitstring,bitstring):bitstring.
fun con(bitstring,bitstring):bitstring.
(*=======equations=======*)
equation forall x:bitstring,y:bitstring; xor(xor(x,y),y)=x.
(*=======event=======*)
event start_MU(bitstring).
event end_MU(bitstring).
event start_TS(bitstring).
event end_TS(bitstring).
event start_RC(bitstring)
event end_RC(bitstring).
(*=======queries=======*)
query attacker(SK).
query attacker(Q5).
query id:bitstring; inj-event(end_MU(IDmu)) ==> inj-event(start_MU(IDmu)).
query id:bitstring; inj-event(end_TS(IDts)) ==> inj-event(start_TS(IDts)).
(*===Calculation for Mobile User===*)
let MU=
event start_MU(IDmu)
let D=XOR(Adash, Bdash), h(con(con(IDmu, PW), r1)) in 
let E=XOR(IDmu, h(con(con(D, PW), r1))) in 
let r1dash=XOR(r1, h(con(IDts, IDmu)) in
let F=XOR(IDts, h(con(IDmu, T1)) in
let G=h(con(con(con(IDts, IDmu), r1), T1)) in 
out(Path2,(Bdash, r1dash, F, G, T1));
in(Path2,(xr3dash:bitstring,xQ5:bitstring,xQ6:bitstring,xQ7:bitstring,xT4:bitstring));
let r3dash=XOR(r3, h(con(r1, IDts)) in
h(con(A, r2)=XOR(Q6, h(con(r1, A)) in
let Q7dash=h(h(con(a, r2), con(r3, A)) in
if Q7dash=Q7 then
let SK=h(h(con(con(con(A, r2), r1), r3), Adash)) in
let Q5dash=h(con(SK, h(con(con(A, r2), r1)) in
if Q5dash-=Q5
event end_MU(IDmu)
0
).
(*=======Registration with MU=======*)
in(Path1,(IDts:bitstring));
let A=h(con(IDts, rts)) in
let B=h(con(IDts. s)) in
let C=h(con(IDts, xts)) in
let D=XOR(rts. C) in
out(Path1,(rts,B));
(*=======Registration with TS=======*)
let RC=
in(Path1,(IDmu:bitstring));
let Adash=h(con(IDmu, r,u)) in
let Bdash=XOR(Adash, h(con(s, xmu)) in
out(Path1,(Adash,Bdash));
event start_RC(r);
in(Path2,(Bdash:bitstring,r1dash:bitstring,F:bitstring,G:bitstring,T1:bitstring));
let Bdash=XOR(Adash, h(con(s,xmu)) in
let J=XOR(F, h(con(IDmu, T1)) in
let r1dash=XOR(r1, h(con(IDts, IDmu)) in
let Gdash=h(con(con(con(IDts, IDmu), r1),T1)) in
if Gdash=G then
free T2:bitstring;
fee r2:bitstring;
let Q1=XOR(h(con(A,r2)), h(h(con(IDts, s))) in
let Q2=h(con(IDts, xts)) in
r2dash=XOR(D, Q2) in
let Adashdash=XOR(h(con(A, r2)), Adash)) in
let Q3=h(h(con(con(con(A, r2), IDts), T2))) in
out(Path2,(r1dash, Adashdash, Q2, Q3, T2));
in(Path2,(r3dash:bitstring,Q4:bitstring,Q5:bitstring,T3:bitstring));
let Q4=h(con(con(r1, r3), T3)) in
if Q4dash=Q4 then
let r3dash=XOR(r3, h(con(r1, IDts))) in
let Q6=XOR(h(con(A, r2)), h(con(r1, Adash))) in
let Q7=h(h(con(A, r2)), h(con(r3, T4)) in
out(Path2,(r3dash, Q5, Q6, Q7, T4));
event end_RC(r);
0
).
(*==Calculation for Teleworking Server (TS)==*)
let TS=
event start_TS(IDts);
in(Path2,(r1dash:bitstring,Adashdash:bitstring,Q2:bitstring,Q3:bitstring,T2:bitstring));
let h(con(A, r2))=XOR(A1, h(B)) in
let Q3dash=h(h(con(A, r2)), con(IDts, T2)) in
if Q3dash=Q3 then
free T3:bitstring;
free r3:bitstring;
let A=h(con(IDts, xts)) in
let Adash=XOR(Adashdash, h(con(IDts, xts)) in
let r1dash=XOR(r1, h(con(IDts, A)) in
let SK=h(h(con(A, r2), h(con(con(r1, r3), Adash)) in
let r3dash=XOR(r3, h(con(r1, IDts)) in
let Q4=h(con(con(r1, r3), T3)) in
let Q5=h(con(SK, con(A, r2)), r1)) in
out(Path2,(r1dash, Q4, Q5, T3));
event end_TS(IDts);
0 
).
let S = TS | RC.
process !MU | !S
